# Supplementary material for: Effector gene birth in plant parasitic nematodes: Neofunctionalization of a housekeeping glutathione synthetase gene
Source: PLoS Genet. 2018 Apr 11;14(4):e1007310. doi: 10.1371/journal.pgen.1007310 (PMC5919673; doi:10.1371/journal.pgen.1007310)
Supplement: S2 Table — (XLSX) [file pgen.1007310.s009.xlsx]

## Sheet: Sheet2
ATP + γ-EC + x	St-GSS1	Gpa-GSS1	Gpa-GSS5	Gpa-GSS12	Gpa-GSS17	Gpa-GSS22	Gpa-GSS24	Gpa-GSS30
x = Glycine	7532 (±1359)	509 (±40)	23 (±1)	25 (±1)	6 (±5)	6 (±5)	12 (±3)	21 (±10)
x = B-alanine	45 (±80)	149 (±4)	4 (±0)	23 (±1)	5 (±2)	5 (±1)	6 (±1)	11 (±3)
x = D-alanine	-22 (±106)	155 (±6)	2 (±2)	22 (±1)	2 (±1)	6 (±1)	6 (±5)	11 (±5)
x = gamma aminobutyric acid	134 (±15)	154 (±26)	2 (±0)	19 (±3)	-1 (±3)	5 (±0)	0 (±7)	8 (±7)
x = alpha aminobutyric acid	42 (±109)	162 (±20)	4 (±0)	19 (±1)	2 (±3)	6 (±3)	5 (±3)	14 (±5)
x = Diamino propnic acid	-123 (±51)	130 (±41)	-1 (±1)	22 (±3)	-3 (±5)	10 (±3)	9 (±6)	11 (±3)
x = D serine	-98 (±92)	146 (±28)	4 (±1)	23 (±0)	-1 (±1)	5 (±3)	11 (±7)	10 (±5)
x = Buffer	-95 (±118)	142 (±9)	2 (±1)	20 (±2)	-4 (±5)	1 (±3)	6 (±6)	8 (±10)
