# Supplementary material for: Effector gene birth in plant parasitic nematodes: Neofunctionalization of a housekeeping glutathione synthetase gene
Source: PLoS Genet. 2018 Apr 11;14(4):e1007310. doi: 10.1371/journal.pgen.1007310 (PMC5919673; doi:10.1371/journal.pgen.1007310)
Supplement: S3 Table — (XLSX) [file pgen.1007310.s010.xlsx]

## Sheet: Sheet1
	Gps-GSS22-apo 5OEV	Gps-GSS22-closed 5OEU	Gps-GSS30-apo 5OET	St-GSS1-closed 5OES
Data collection statistics
Wavelength (Å)	0.917	0.98	0.98	0.98
Space group	P 1 21 1	P 21 21 21	P 1 21 1	P 41 21 2
Cell dimensions
a, b, c (Å)	62.3, 122.4, 132.8 (β = 97.6°)	80.3, 121.1, 128.3	72.8, 81.6, 93.8 (β = 103.2°)	154.4, 154.4, 344.3
Resolution (Å)*	50.0 - 2.20 (2.24 - 2.20)	50.0 - 2.60 (2.71 - 2.60)	50.0 - 2.60 (2.72 - 2.60)	50.0 - 2.50 (2.54 - 2.50)
Rmerge (%)	7.0 (83.9)	14.7 (134.8)	13.6 (100.0)	14.5 (123.8)
I/sI	17.0 (2.5)	13.7 (2.1)	8.7 (2.0)	12.0 (2.1)
Completeness (%)	100.0 (100.0)	100.0 (100.0)	99.7 (99.5)	99.8 (99.9)
Unique reflections	99955 (4938)	39223 (4339)	32990 (4005)	143724 (7013)
Redundancy	7.2 (7.4)	11.1 (11.5)	5.7 (5.8)	8.9 (9.1)
CC(1/2) (%)	1.0 (0.81)	1.0 (0.71)	1.0 (0.85)	1.0 (0.84)
Refinement and model statistics
Resolution (Å)	50.0 - 2.18 (2.18 - 2.24)	50.0 - 2.57 (2.57 - 2.64)	50.0 - 2.57 (2.57 - 2.64)	50 - 2.48 (2.48-2.54)
Rwork/Rfree (%)	21.5/23.7	21.5/24.7	25.1/28.5	22.4/24.1
No. atoms
Protein	13470	6947	6693	21483
B-factors
Protein	48.1	54.6	57.7	51.0
R.m.s deviations
Bond lengths (Å)	0.0086	0.0096	0.0106	0.0087
Bond angles (º)	1.263	1.394	1.482	1.389
Ramachandran plot (%)**
Favoured	99	98	97	98
Allowed	1	2	2	1
Outliers	0	0	0	0
MolProbity Score	0.85 (100th percentile)	1.22 (100th percentile)	1.55 (100th percentile)	1.01 (100th percentile)
