# Supplementary material for: Effector gene birth in plant parasitic nematodes: Neofunctionalization of a housekeeping glutathione synthetase gene
Source: PLoS Genet. 2018 Apr 11;14(4):e1007310. doi: 10.1371/journal.pgen.1007310 (PMC5919673; doi:10.1371/journal.pgen.1007310)
Supplement: S4 Table — (XLSX) [file pgen.1007310.s011.xlsx]

## Sheet: Sheet 1
		Clade	3	3	3	3	3	3	3	3	3	3	3	3	3	3	3	3	3	3	3	3	3	3	3	3	2	2	2	2	2	1
	Protein	St-GSS1	Gpa_GSS22	Gpa_GSS23	Gpa_GSS20	Gpa_GSS21	Gpa_GSS19	Gpa_GSS18	Fixed_GPLIN_000896600	Gpa_GSS17	Gpa_GSS14	Gpa_GSS15	Gpa_GSS6	Gpa_GSS30	Gpa_GSS28	Gpa_GSS29	Gpa_GSS26	Gpa_GSS27	Gpa_GSS25	Gpa_GSS24	Gpa_GSS11	Gpa_GSS10	Gpa_GSS9	Gpa_GSS12	Gpa_GSS8	Gpa_GSS7	GPLIN_000936300	Gpa_GSS3	Gpa_GSS2	Gpa_GSS5	Gpa_GSS4	Gpa_GSS1
	ADP binding pocket	M (141)	M (156)	M	M	M	M	M	L	M	M	M	M	M	M	M	M	M	M	M	M	M	M	M	M	M	L	L	L	M	L	M
		I (152)	V (174)	I	I	I	I	V	V	V	L	L	V	V	V	I	I	I	I	I	I	I	I	I	I	V	V	V	V	V	I	I
		E (153)	E (175)	E	E	E	E	E	E	E	E	E	E	E	E	E	E	E	E	E	E	E	E	E	E	E	E	E	E	E	E	E
		N (155)	N (177)	N	N	N	N	N	N	N	N	N	N	N	N	N	N	N	N	N	N	N	N	N	N	N	N	N	N	N	N	N
		K (318)	K (337)	K	K	K	K	K	K	K	K	K	K	K	K	K	K	K	K	K	K	K	K	K	K	K	K	K	K	K	K	K
		V (370)	V (397)	V	V	V	V	V	V	V	V	V	V	V	V	V	V	V	V	V	V	V	V	V	V	V	V	V	V	V	V	V
		K (372)	K (399)	K	K	K	K	K	K	K	K	K	K	K	K	K	K	K	K	K	K	K	K	K	K	K	K	K	K	K	K	K
		N (381)	N (408)	N	N	N	N	N	N	N	N	N	N	M	I	I	N	N	N	N	N	N	N	N	N	N	N	I	I	N	N	N
		Y (383)	Y (410)	Y	Y	Y	Y	F	Y	F	F	F	F	F	F	F	F	F	W	W	F	F	W	W	W	W	F	F	F	F	F	F
		M (408)	M (432)	M	M	M	M	M	M	M	M	M	M	T	M	M	M	M	M	M	M	M	M	M	M	M	Q	M	M	Q	Q	M
		Q (409)	Q (433)	Q	Q	Q	Q	Q	Q	Q	Q	Q	E	E	E	E	E	E	E	E	Q	Q	Q	Q	E	K	K	K	K	Q	Q	E
		I (411)	L (435)	L	L	L	L	L	L	L	L	L	I	L	L	L	L	L	L	L	L	L	L	L	L	V	I	I	I	I	I	I
		E (434)	E (459)	E	E	E	E	E	E	E	E	E	E	E	E	E	E	E	E	E	E	E	E	E	E	E	E	E	E	E	E	E
		R (459)	R (486)	R	R	R	R	R	R	R	K	K	R	K	K	K	K	K	R	R	R	R	R	R	R	R	R	R	R	R	K	R
		K (461)	K (488)	K	K	K	K	K	K	K	K	K	K	K	K	K	K	K	K	K	K	K	K	K	K	K	K	K	K	K	R	K
	Conservation	avg = 11.7/15	13/15	14/15	14/15	14/15	14/15	12/15	12/15	12/15	11/15	11/15	12/15	8/15	9/15	10/15	11/15	11/15	12/15	12/15	13/15	13/15	13/15	13/15	12/15	11/15	10/15	10/15	10/15	12/15	10/15	13/15
	Cysteine binding pocket	R (137)	R (152)	R	R	R	R	R	R	R	R	R	R	R	R	R	R	R	R	R	R	R	R	R	R	R	R	R	R	R	R	R
		S (158)	A (180)	A	A	A	A	S	A	S	S	S	S	A	A	A	A	A	S	S	Q	Q	Q	Q	Q	Q	Q	Q	Q	P	P	A
		S (160)	G (182)	G	V	V	L	V	G	C	A	A	V	G	G	G	G	G	G	G	G	G	G	G	G	G	G	G	G	G	G	S
	Conservation	avg = 1.3/3	1/4	1/4	1/4	1/4	1/4	2/4	1/4	2/4	2/4	2/4	2/4	1/4	1/4	1/4	1/4	1/4	2/4	2/4	1/4	1/4	1/4	1/4	1/4	1/4	1/4	1/4	1/4	1/4	1/4	3/4
	Glutamic acid binding pocket	Q (222)	H (240)	H	V	V	S	I	A	A	S	S	L	G	E	E	N	N	K	G	A	A	A	A	S	N	Q	Q	Q	T	N	G
		E (225)	L (243)	F	F	F	S	S	S	I	S	S	S	S	A	A	D	D	S	S	L	L	L	M	S	S	L	L	L	I	M	D
		N (227)	Y (245)	Y	Y	Y	Y	Y	F	F	T	T	H	L	F	V	V	T	W	W	Q	Q	Q	Q	N	N	P	P	P	R	H	N
		Q (231)	L (249)	L	L	L	L	Y	G	Q	A	A	E	S	R	R	R	R	K	Q	Q	N	Q	Q	Q	Q	F	F	F	L	L	Q
		R (279)	T (299)	L	C	C	C	G	G	N	R	R	R	R	Q	Q	Q	Q	N	N	R	R	R	K	A	I	A	A	A	T	T	R
		Y (282)	S (301)	S	S	S	S	S	S	G	S	S	G	G	T	V	L	L	I	I	Q	Q	I	L	E	D	G	G	G	G	G	G
	Conservation	avg = 0.7/6	0/6	0/6	0/6	0/6	0/6	0/6	0/6	1/6	1/6	1/6	1/6	1/6	0/6	0/6	0/6	0/6	0/6	1/6	2/6	1/6	2/6	1/6	2/6	2/6	1/6	1/6	1/6	0/6	0/6	3/6
