# Supplementary material for: Effector gene birth in plant parasitic nematodes: Neofunctionalization of a housekeeping glutathione synthetase gene
Source: PLoS Genet. 2018 Apr 11;14(4):e1007310. doi: 10.1371/journal.pgen.1007310 (PMC5919673; doi:10.1371/journal.pgen.1007310)
Supplement: S5 Table — (XLSX) [file pgen.1007310.s012.xlsx]

## Sheet: Sheet1
Cloning primers	5' - 3'
Gpa-GSS1-F	ATGTCACCATCGACAAACACT
Gpa-GSS1-R	CTAAAACAAGTAGGGCGTGTC
Gpa-GSS2-F	ATGGCATCAATGAACAATGGTC
Gpa-GSS2-R	TCAATGGAATTCGCTCGATGG
Gpa-GSS3-F	ATGGCATCAATGAACAATGGTC
Gpa-GSS3-R	TCAATGGAATTCGCTTGATGG
Gpa-GSS4-F	ATGCAAAAAATAATGCAAACG
Gpa-GSS4-R	TTAGAAAAATTCGCTAGCATCA
Gpa-GSS5-F	ATGGCCACAATTATGAATGGA
Gpa-GSS5-R	TCAAATTCCATTCGAATTTGCTT
Gpa-GSS6-F	GAGATGCAACTGGACGCACATG
Gpa-GSS6-R	CTAACACAGTTAAGAACCCAAG
Gpa-GSS7-F	ATGCTTGATATAAACATAGTTTCCT
Gpa-GSS7-R	CTAAATAAGGTATGGCGAATCGA
Gpa-GSS8-F	ATGAAAATTTTTCTTATTTCATTTTTGC
Gpa-GSS8-R	TCAAAACAAAAATGGCGTATCC
Gpa-GSS10-F	ATGCTATCAAATCTTTTAAATTTGGCT
Gpa-GSS10-R	CTAAAATAATAAGGGCGAGTCAACA
Gpa-GSS11-F	TTTTTGCAATGCTATCAAATC
Gpa-GSS11-R	AATCTGCATAGTTTTTATCC
Gpa-GSS12-F	ATGACGTCTAGAAAATTTGTTACGT
Gpa-GSS12-R	CTAATAAAGATAAAGCGAATCGTGA
Gpa-GSS15-F	GCCTTAAAAATGAATGCGATG
Gpa-GSS15-R	CACCAAAATTTTAATTTCTTC
Gpa-GSS17-F	ATGAGCAACTTAACAATTTTCGTCG
Gpa-GSS17-R	CTAGAAGAGATAGGCGGTGTCG
Gpa-GSS18-F	ATGATCAAAATCAACGGGTCCA
Gpa-GSS18-R	TTAGAATAAGTATGGCGAGTCCCC
Gpa-GSS19-F	ATGTTAATTACTTTAATTCGCACT
Gpa-GSS19-R	CTAAAACAGATAGGGCGAGTC
Gpa-GSS22-F	ATGAATTGTGACAATGCGAA
Gpa-GSS22-R	CTAAAACAAATAGGGCGAGTCG
Gpa-GSS23-F	ACCAATATGAATTGTGGCAATG
Gpa-GSS23-R	TATGCGTAGATTTCATGAAGTG
Gpa-GSS24-F	AGAAAATGTATGCTAAAAGTTG
Gpa-GSS24-R	ACCCTAATTACAACCCATTTAG
Gpa-GSS25-F	ATTTTAAATCGCTTTGCTGATG
Gpa-GSS25-R	TTGAAAAATTGATTACATATG
Gpa-GSS26-F	TAAGCATTAGGAAATGATTGCTC
Gpa-GSS26-R	TGTAATACGATGGAGCAATTCTC
Gpa-GSS27-F	ATAAAAATGGGTGCTGCTTC
Gpa-GSS27-R	AATAACTAGCATTCGCGCATC
Gpa-GSS30-F	ATGGCAAACATTTTCCTCATCT
Gpa-GSS30-R	CTAGACCAGATATGGCGAGTCG
St-GSS1-F	ATGCAGACCCAAGTGGAA
St-GSS1-R	TCAAACCAAGTATATACTGTCCA
Internal sequencing primers	5' - 3'
GS7-reseq-F	ACGATGAACAGCATTATGAAC
GS7-reseq-R	ATGTCCTTATACTTGGGTTC
GS10-reseq-F	GAAGACTGTATACGACGTCT
GS10-reseq-R	GCTGTATCTTCTTTTGTGCAG
GS12-reseq-F	CGAAGAAGGAAACAAACAGC
GS12-reseq-R	ATTGAATCAACCACTTCGTTG
GS17-reseq-F	TCAAACAGGTCGAAGTTAACG
GS17-reseq-R	AAAAGCCTCCGGAATTTGCTCG
GS18-reseq-F	TCGTCAAGGACGTGCACGAG
GS18-reseq-R	GTTTCACGAATGGCAGCCACC
GS22-reseq-F	TTGAGAAAGCGGTTGCTGTG
GS22-reseq-R	AATTGTTTCCACCACATTCCC
GS30-reseq-F	AGTGATGGAATCCGACAGCC
GS30-reseq-R	ATGTCCTCAGTTAGGTCTTC
GS2-reseq-F	AGCCTACGAGGAAGTGATCAAG
GS2-reseq-R	CCTGGCTTGCTGAGGACCTG
GS4-reseq-F	TGCAAGACGGACGCGTTCAC
GS4-reseq-R	ATTCATCATCATTTTCAAGGC
GS5-reseq-F	GTCGAAGTCAACATTGGACC
GS5-reseq-R	GGAATAAAGCGTTCCAACATGC
Protien expression primers pOPINE-S3C	5' - 3'
Gpa-GSS7-Stail-F	AAGTTCTGTTTCAGGGCCCGTCACCTCAACCATCAAACCA
Gpa-GSS7-Stail-R	ATGGTCTAGAAAGCTTTACTAAATAAGGTATGGCGAATCGA
Gpa-GSS10-Stail-F	AAGTTCTGTTTCAGGGCCCGAGTCCAACCGAAATTGATCACA
Gpa-GSS10-Stail-R	ATGGTCTAGAAAGCTTTACTAAAATAATAAGGGCGAGTCAACA
Gpa-GSS12-Stail-F	AAGTTCTGTTTCAGGGCCCGAGTTCAACACATGTTGAAACTTC
Gpa-GSS12-Stail-R	ATGGTCTAGAAAGCTTTACTAATAAAGATAAAGCGAATCGTGA
Gpa-GSS15-Stail-F	AAGTTCTGTTTCAGGGCCCGCCTGTGGACAAAGAAAATGAGG
Gpa-GSS15-Stail-R	ATGGTCTAGAAAGCTTTATCAAAACAGAATGGGCGAATC
Gpa-GSS17-Stail-F	AAGTTCTGTTTCAGGGCCCGACAAATCCTTCTCATCACAACAG
Gpa-GSS17-Stail-R	ATGGTCTAGAAAGCTTTACTAGAAGAGATAGGCGGTGTCG
Gpa-GSS18-Stail-F	AAGTTCTGTTTCAGGGCCCGCACAACCATGTGGCTATTGAAG
Gpa-GSS18-Stail-R	ATGGTCTAGAAAGCTTTATTAGAATAAGTATGGCGAGTCCCC
Gpa-GSS22-Stail-F	AAGTTCTGTTTCAGGGCCCGAATGAACTAGAAGATTACGTGGA
Gpa-GSS22-Stail-R	ATGGTCTAGAAAGCTTTACTAAAACAAATAGGGCGAGTCG
Gpa-GSS24-Stail-F	AAGTTCTGTTTCAGGGCCCGCAAACAACGCATGATATTCAAGCG
Gpa-GSS24-Stail-R	ATGGTCTAGAAAGCTTTATTAGTTATAAAAATATGGCGAATCAAGAGC
Gpa-GSS25-Stail-F	AAGTTCTGTTTCAGGGCCCGAATGATCCTGAAACGACTGGA
Gpa-GSS25-Stail-R	ATGGTCTAGAAAGCTTTACTAATAAAGATAAAGTGAGTCGAACAC
Gpa-GSS30-Stail-F	AAGTTCTGTTTCAGGGCCCGACTCCGACGACGCACAAT
Gpa-GSS30-Stail-R	ATGGTCTAGAAAGCTTTACTAGACCAGATATGGCGAGTCG
Gpa-GSS2-Stail-F	AAGTTCTGTTTCAGGGCCCGATGGCATCAATGAACAATGGTC
Gpa-GSS2-Stail-R	ATGGTCTAGAAAGCTTTATCAATGGAATTCGCTCGATGG
Gpa-GSS3-Stail-F	AAGTTCTGTTTCAGGGCCCGATGGCATCAATGAACAATGGTC
Gpa-GSS3-Stail-R	ATGGTCTAGAAAGCTTTATCAATGGAATTCGCTTGATGG
Gpa-GSS4-Stail-F	AAGTTCTGTTTCAGGGCCCGATGCAAAAAATAATGCAAACG
Gpa-GSS4-Stail-R	ATGGTCTAGAAAGCTTTATTAGAAAAATTCGCTAGCATCA
Gpa-GSS5-Stail-F	AAGTTCTGTTTCAGGGCCCGATGGCCACAATTATGAATGGA
Gpa-GSS5-Stail-R	ATGGTCTAGAAAGCTTTATCAAATTCCATTCGAATTTGCTT
Gpa-GSS1-Stail-F	AAGTTCTGTTTCAGGGCCCGATGTCACCATCGACAAACACT
Gpa-GSS1-Stail-R	ATGGTCTAGAAAGCTTTACTAAAACAAGTAGGGCGTGTC
St-GSS1-Stail-F	AAGTTCTGTTTCAGGGCCCGATGCAGACCCAAGTGGAA
St-GSS1-Stail-R	ATGGTCTAGAAAGCTTTATCAAACCAAGTATATACTGTCCA
In situ hybridisation	5' - 3'	Probe size
GpaGSS1_insitu_F	TTGGCCTTCAAGTGGCGAATAC
GpaGSS1_insitu_F	ATTGGCAATGGCATCCTGTATG	194 bp
GpaGSS3_insitu_F	CTCGACAAGTGCTCGTGAACAC
GpaGSS3_insitu_R	CGGCGGCTTTTATTATCAGTG	197 bp
GpaGSS5_insitu_F	GGTGGCGGAGATGTTGC
GpaGSS5_insitu_R	AGAATTTGACCGCTCGATTG	189 bp
GpaGSS15_insitu_F	TTCTCTGGATGAAAACTCCAAG
GpaGSS15_insitu_R	CATTTTTCTGGCATTCATTGC	118 bp
GpaGSS22_insitu_F	GATGGACGCGTACAAAGATG
GpaGSS22_insitu_R	TTAAGTTCGTATTCGTCATC	177 bp
GpaGSS30_insitu_F	ACATGGCAGCCCAAATAGC
GpaGSS30_insitu_R	CCATTTCTTCCTTAGTTACAG	224 bp
GroGSS17_insitu_F	TGTTGGAAAAAGCGGGCATG
GroGSS17_insitu_R	TCAATAGCCGTCGATCGTTCG	400 bp
RreGSS6_insitu_F	CTCCGTGACAACCAACCGTA
RreGSS6_insitu_R	GGTCTTTTTGCCGCCATGTT	135 bp
