# Supplementary material for: Effector gene birth in plant parasitic nematodes: Neofunctionalization of a housekeeping glutathione synthetase gene
Source: PLoS Genet. 2018 Apr 11;14(4):e1007310. doi: 10.1371/journal.pgen.1007310 (PMC5919673; doi:10.1371/journal.pgen.1007310)
Supplement: S6 Table — (XLSX) [file pgen.1007310.s013.xlsx]

## Sheet: Sheet1
S6 Table - Underlying numerical data for Figure 1 graph adjacent to phylogeny
*fold change values of zero (no gene expressoin or no data) were set to 1
Gene name	expression fold change*	Clade	Signal Peptide
Rre-gss1	0.137836166	1	N
Gpa-gss1	2.102163043	1	N
Gro-gss1	1	1	N
Hav-gss1	1.253512332	1	N
Hsc-gss1	0.878863826	1	N
Lel-gss1	1	1	N
Cel-gss1	1	1	N
Bxy-gss1	1	1	N
Nab-gss1	0.804558867	1	N
Ppe-gss1	1	1	N
Min-gss1	1	1	N
Min-gss2	1	1	N
Nab-gss2	0.075079796	2	N
Rre-gss5	0.055648646	2	N
Rre-gss2	0.056608203	2	N
Rre-gss4	0.048894118	2	N
Rre-gss3	0.060601099	2	N
Rre-gss6	0.084452756	2	N
Rre-gss7	0.100899954	2	N
Rre-gss8	0.163492187	2	N
Rre-gss9	0.061534924	2	N
Gro-gss2	0.059522566	2	N
Gpa-gss2	0.279496587	2	N
Gpa-gss3	3.072433302	2	N
Gro-gss3	0.448199261	2	N
Hav-gss2	0.788228022	2	N
Hsc-gss2	4.422875131	2	N
Hsc-gss3	3.480504587	2	N
Hsc-gss4	3.501988072	2	N
Hsc-gss5	3.631792788	2	N
Nab-gss3	0.287721964	2	N
Nab-gss4	0.188713209	2	N
Ppe-gss2	1	2	N
Ppe-gss3	1	2	N
Min-gss3	1	2	N
Min-gss4	1	2	N
Rre-gss12	0.006564892	2	N
Rre-gss13	0.007687354	2	N
Gpa-gss31	7.510224343	2	N
Hav-gss4	0.792536808	2	N
Hav-gss5	0.792536808	2	N
Hav-gss6	0.792536808	2	N
Rre-gss10	0.336217583	2	N
Gpa-gss4	3.043374537	2	N
Gro-gss4	0.548891107	2	N
Rre-gss11	0.059994656	2	N
Gro-gss5	0.108624355	2	N
Gpa-gss5	5.645564754	2	N
Gro-gss6	0.934122008	2	N
Hav-gss3	1.693636188	2	N
Hsc-gss6	4.879237288	2	N
Hsc-gss7	3.412	2	N
Hsc-gss8	7.616412214	2	N
Hsc-gss9	2.591101695	2	N
Gpa_GSS6	2.15308831	3	N
Hav-gss7	5.19772344	3	Y
Hsc-gss10	4.098214286	3	N
Hsc-gss11	11.27777778	3	Y
Rre-gss14	3.073224763	3	Y
Rre-gss15	3.549086113	3	Y
Rre-gss18	9.22436376	3	Y
Rre-gss16	11.67009503	3	Y
Rre-gss17	4.381348157	3	Y
Rre-gss19	17.87027375	3	Y
Rre-gss20	1109.493333	3	Y
Rre-gss21	1087.566667	3	Y
Hsc-gss12	15.85294118	3	N
Gpa_GSS14	59.51613611	3	Y
Gpa_GSS15	53.85425919	3	Y
Gpa_GSS17	14.25633008	3	Y
Gro-gss7	0.48407546	3	Y
Gpa-gss11	1.733777543	3	Y
Hav-gss8	3.073218353	3	Y
Hsc-gss13	1.966666667	3	Y
Hav-gss9	2.536643026	3	Y
Gpa_GSS18	7.74889939	3	Y
Gro-gss8	0.266581865	3	Y
Gpa_GSS19	44.78433775	3	Y
Gpa_GSS20	0.855949422	3	Y
Gpa_GSS21	3.28571738	3	Y
Gro-gss9	1.614951598	3	Y
Gpa_GSS22	8.572204588	3	Y
Gpa_GSS23	25.86986182	3	Y
Gro-gss10	2.165075085	3	N
Hsc-gss14	2.56	3	Y
Gro-gss11	3.304327444	3	N
Gpa_GSS24	28.40186181	3	Y
Gro-gss12	0.808995667	3	N
Hav-gss10	6.429	3	Y
Hsc-gss15	57.9	3	N
Hav-gss11	7.175	3	Y
Gpa_GSS25	69.80617797	3	Y
Gro-gss13	6.299272746	3	Y
Gpa_GSS26	19.94442504	3	Y
Gpa_GSS27	10.97505773	3	Y
Gpa_GSS28	1.517733715	3	Y
Gpa_GSS29	10.42725629	3	Y
Gro-gss14	1.128489541	3	Y
Hav-gss14	2.949974477	3	Y
Hav-gss15	3.028604119	3	Y
Hav-gss16	3.028604119	3	Y
Gpa_GSS30	40.72887575	3	Y
Gro-gss16	1.192761712	3	Y
Gro-gss17	1.991628825	3	N
Hsc-gss16	1	3	Y
Gro-gss15	0.410154037	3	N
Hsc-gss17	2.380246914	3	N
Hsc-gss18	2.130769231	3	Y
Hav-gss13	2.201692525	3	Y
Hav-gss12	2.597127469	3	Y
Hsc-gss19	19.15	3	Y
Hsc-gss20	10.58823529	3	Y
Hsc-gss21	32.3125	3	Y
Gpa_GSS7	26.71513893	3	Y
Gro-gss18	0.169064854	3	Y
Gpa_GSS8	16.86883628	3	Y
Gro-gss19	11.70157524	3	Y
Hav-gss17	1.084732333	3	N
Hsc-gss22	11.97727273	3	N
Gro-gss20	2.58207829	3	Y
Gro-gss21	7.192429768	3	Y
Hav-gss18	1.480954213	3	N
Gpa_GSS12	22.84441164	3	Y
Hsc-gss23	10.96969697	3	Y
Hav-gss19	4.450463293	3	Y
Gpa_GSS9	4.843107867	3	Y
Gpa_GSS10	29.79581998	3	Y
Gpa_GSS11	1.578908597	3	Y
Rre-gss22	25.17722368	3	Y
Rre-gss23	1.475778099	3	Y
Rre-gss24	4.715457013	3	Y
Rre-gss25	39.0953298	3	Y
Rre-gss26	33.71328778	3	Y
Rre-gss27	67.64963145	3	Y
Rre-gss28	0.941717809	3	Y
Rre-gss29	10.44223419	3	N
Rre-gss30	3.464123208	3	Y
Rre-gss31	0.262327087	3	N
Rre-gss32	0.282473233	3	N
Rre-gss33	0.059295761	3	N
Rre-gss34	0.887590607	3	Y
Rre-gss35	1.553136249	3	Y
Rre-gss36	1.136883764	3	Y
Rre-gss37	20.55955727	3	Y
Rre-gss38	15.20536662	3	Y
Rre-gss39	80.17024291	3	Y
Rre-gss40	14.79129544	3	Y
Rre-gss41	1.020197905	3	Y
Rre-gss42	147.0066667	3	Y
Rre-gss52	12.42763664	3	Y
Rre-gss53	28.07419899	3	N
Rre-gss54	73.55587168	3	Y
Rre-gss55	0.765954477	3	N
Rre-gss56	2.096999108	3	Y
Rre-gss57	0.595900078	3	Y
Rre-gss50	0.164732871	3	Y
Rre-gss51	10.74986383	3	Y
Rre-gss43	9.967137132	3	Y
Rre-gss44	14.42135751	3	N
Rre-gss45	294.38	3	N
Rre-gss46	14.15045904	3	N
Rre-gss49	3.488869409	3	Y
Rre-gss47	783.3066667	3	Y
Rre-gss48	1.182719547	3	Y
Rre-gss58	20.27282976	3	Y
Rre-gss59	3.235072373	3	Y
Rre-gss60	168	3	Y
Rre-gss61	0.162718175	3	N
Rre-gss62	12.18113593	3	Y
Rre-gss63	8.949589621	3	Y
Rre-gss64	2.449442213	3	Y
Rre-gss65	0.814083936	3	Y
Rre-gss66	1.29820365	3	N
Rre-gss67	4.277001608	3	Y
Rre-gss68	12.89090546	3	Y
Rre-gss69	1.650391761	3	Y
Rre-gss70	5.306124633	3	Y
Rre-gss71	5.540347917	3	Y
Rre-gss72	2.772704105	3	Y
Rre-gss73	3.95469677	3	Y
