# Supplementary material for: Effector gene birth in plant parasitic nematodes: Neofunctionalization of a housekeeping glutathione synthetase gene
Source: PLoS Genet. 2018 Apr 11;14(4):e1007310. doi: 10.1371/journal.pgen.1007310 (PMC5919673; doi:10.1371/journal.pgen.1007310)
Supplement: S7 Table — (XLSX) [file pgen.1007310.s014.xlsx]

## Sheet: Sheet1
S6 Table - Underlying numerical data for Figure 3 graph of enzyme rates with buffer controls
*negative values set to 1, error unchanged
	Glycine		Buffer*
Protein	pM-1 min-1 ug-1	+- Stdev	pM-1 min-1 ug-1	+- Stdev
St_GS1	7532	1358.63	1	117.7
Gpa_GSS1	509.111	40.4713	142.222	8.59155
Gpa_GSS5	23.254	0.614885	2.268	0.634186
Gpa_GSS12	25.4917	0.827018	19.7458	1.87122
Gpa_GSS17	6.26994	4.58042	1	5.46013
Gpa_GSS22	6.45867	5.34509	1.344	3.40312
Gpa_GSS24	11.696	2.7239	5.616	5.90459
Gpa_GSS30	20.6827	9.69582	8.4	10.1692
