# Supplementary material for: Effector gene birth in plant parasitic nematodes: Neofunctionalization of a housekeeping glutathione synthetase gene
Source: PLoS Genet. 2018 Apr 11;14(4):e1007310. doi: 10.1371/journal.pgen.1007310 (PMC5919673; doi:10.1371/journal.pgen.1007310)
Supplement: S8 Table — (XLSX) [file pgen.1007310.s015.xlsx]

## Sheet: Sheet1
S8 Table - Underlying numerical data for Figure 7
	pad2-1	wildtype		Where nematode and syncytia are both measurable					Water		BSO
	Syncytia size (mm2)			Nematode size (mm2)	Syncytia size (mm2)	Plant genotype			Motility
Average size	0.0461599	0.0775504		0.0309682	0.049472	pad2-1			Motile	Non-motile	Motile	Non-motile
Standard error	0.00233816	0.00319359		0.0194515	0.0472981	pad2-1		number	33	42	31	37
				0.0219496	0.0791117	pad2-1		percentage	44	56	45.5882	54.4118
	Nematode size (mm2)			0.0190805	0.0473458	pad2-1
Average size	0.0134723	0.0232352		0.00947004	0.0321404	pad2-1			Mobility
Standard error	0.00116239	0.00154257		0.0309188	0.0548337	pad2-1			Water		BSO
				0.0271399	0.0690869	pad2-1		Average speed (knots-5)	0.0201026		0.0150541
				0.0320609	0.0540793	pad2-1		Standard deviation	0.0141984		0.00823766
				0.0358538	0.0592229	pad2-1
				0.0267327	0.0394251	pad2-1
				0.0104364	0.0671471	pad2-1
				0.0201617	0.0865563	pad2-1
				0.0281946	0.0512545	pad2-1
				0.020129	0.0257478	pad2-1
				0.0308993	0.0435917	pad2-1
				0.0279685	0.0412739	pad2-1
				0.020985	0.0191556	pad2-1
				0.0289578	0.0390665	pad2-1
				0.0314099	0.0637163	pad2-1
				0.0164456	0.0910029	pad2-1
				0.0266285	0.0267309	pad2-1
				0.0312429	0.0614462	pad2-1
				0.019092	0.0399498	pad2-1
				0.0221739	0.0483104	pad2-1
				0.0167768	0.034142	pad2-1
				0.0264951	0.078958	pad2-1
				0.0136543	0.0607625	pad2-1
				0.0336712	0.0755846	pad2-1
				0.0311661	0.0305972	pad2-1
				0.0285568	0.0680887	pad2-1
				0.0325335	0.0893555	pad2-1
				0.0229601	0.0373299	pad2-1
				0.0305725	0.0464528	pad2-1
				0.0253786	0.0170683	pad2-1
				0.041485	0.0315062	pad2-1
				0.0279508	0.0370048	pad2-1
				0.0271064	0.0394693	pad2-1
				0.0131164	0.0656985	pad2-1
				0.0261506	0.048109	pad2-1
				0.0293394	0.0789792	pad2-1
				0.0116695	0.027344	pad2-1
				0.0103905	0.0102438	pad2-1
				0.0253291	0.0378281	pad2-1
				0.0599463	0.0973778	pad2-1
				0.0224946	0.0444035	pad2-1
				0.0290938	0.0528692	pad2-1
				0.0280268	0.0297687	pad2-1
				0.00748435	0.0220494	pad2-1
				0.0273254	0.047935	pad2-1
				0.039903	0.0945874	wildtype
				0.030387	0.0961676	wildtype
				0.0568326	0.0865686	wildtype
				0.0287891	0.0481205	wildtype
				0.0297192	0.075112	wildtype
				0.0266629	0.0468724	wildtype
				0.0195982	0.0550086	wildtype
				0.0301803	0.0385162	wildtype
				0.0227066	0.0470446	wildtype
				0.0310645	0.04611	wildtype
				0.0277909	0.0614966	wildtype
				0.0455483	0.0459104	wildtype
				0.0276416	0.100103	wildtype
				0.0421819	0.0745961	wildtype
				0.0317932	0.0377424	wildtype
				0.0287582	0.0589791	wildtype
				0.0428992	0.106331	wildtype
				0.0360438	0.0719153	wildtype
				0.0236747	0.0465773	wildtype
				0.031856	0.0956818	wildtype
				0.0300982	0.0416378	wildtype
				0.0513411	0.0814648	wildtype
				0.0330052	0.0830362	wildtype
				0.0326032	0.0277794	wildtype
				0.0677072	0.0991515	wildtype
				0.0370472	0.113282	wildtype
				0.0285682	0.0898687	wildtype
				0.0326094	0.0797839	wildtype
				0.0338319	0.109921	wildtype
				0.031795	0.111782	wildtype
				0.0423542	0.0866764	wildtype
				0.0323851	0.11558	wildtype
				0.0295531	0.099829	wildtype
				0.0333178	0.0595268	wildtype
				0.0325865	0.0415954	wildtype
				0.0192086	0.034445	wildtype
				0.0283439	0.0853461	wildtype
				0.0323921	0.117555	wildtype
				0.0285788	0.0907132	wildtype
				0.0357682	0.0934797	wildtype
				0.0307403	0.0680605	wildtype
				0.0248415	0.0712687	wildtype
				0.0336341	0.00730062	wildtype
				0.0492476	0.105159	wildtype
				0.0413649	0.0618587	wildtype
				0.0268414	0.0471515	wildtype
				0.0386478	0.0604843	wildtype
				0.0301043	0.0555995	wildtype
				0.0325723	0.106609	wildtype
				0.0287034	0.0660147	wildtype
				0.0499799	0.0911186	wildtype
				0.029592	0.0564864	wildtype
				0.0238028	0.0725795	wildtype
				0.11061	0.109947	wildtype
				0.0331058	0.0517403	wildtype
				0.0437746	0.142415	wildtype
				0.0351825	0.0645396	wildtype
				0.0422941	0.0497157	wildtype
				0.0450077	0.0973884	wildtype
				0.0320644	0.121817	wildtype
				0.0572089	0.132707	wildtype
				0.0623596	0.0838674	wildtype
				0.0248822	0.0622288	wildtype
				0.0312615	0.0424575	wildtype
				0.0447162	0.0932235	wildtype
				0.0609807	0.112223	wildtype
